# Supplementary material for: Integrated analysis of tumor-associated macrophages and M2 macrophages in CRC: unraveling molecular heterogeneity and developing a novel risk signature
Source: BMC Med Genomics. 2024 May 27;17:145. doi: 10.1186/s12920-024-01881-z (PMC11129467; doi:10.1186/s12920-024-01881-z)
Supplement: Supplementary file 1 — Supplementary Material 1 [file 12920_2024_1881_MOESM1_ESM.xlsx]

## Sheet: Table S1
Table S1. M2 macrophage-related modular genes
FGR
LAP3
CASP10
CD38
MCUB
PRKAR2B
ITGAL
CEACAM21
MATK
CD79B
CAMK1G
MMP25
TRAF3IP3
ETV7
CD4
BTK
FMO1
ZBTB32
TYROBP
CD22
LTF
ALOX5
CD6
WAS
SLC11A1
MARCO
CD74
RUNX3
PLEKHO1
TYMP
SLAMF7
BTN3A1
PRKCH
POU2F2
ANK1
STAP1
MSR1
ADAM28
LCP2
ADRB1
CP
TNFRSF9
FOXP3
TNIP3
COL23A1
RELT
TRAF1
PRDM1
PARP12
GNA15
BCAT1
CHI3L2
DGKA
ANKRD44
CD84
SPI1
FECH
RASGRP2
CLEC2D
DAPP1
ST6GALNAC2
TRIB2
FCGR2B
ACAP1
TBX21
IPCEF1
ARHGAP15
ICAM3
APBB1IP
CST7
LAMP3
P2RY10
ITM2A
SLC1A3
SP140
PTPRC
FYB1
EPB41L3
P2RX5
ITGAE
SMAP2
FCN1
PILRA
AKR1B1
LAT2
CETP
CASS4
SIGLEC1
SIRPG
P2RX7
LAG3
RGS1
ICAM1
IRAK3
LYZ
CD209
NLRC4
NLRP1
CEBPE
ADA2
GABRP
TREM2
IL12RB1
OSM
CYTH4
MFNG
HMOX1
APOBEC3H
APOL4
APOL1
GRAP2
NCF4
CSF2RB
IL2RB
GZMH
GZMB
LGMN
TCL1A
NFKBIA
CD40
SGK2
SLA2
RASSF2
SIRPB1
HCK
SAMHD1
PPP1R16B
TLR8
GATA1
CD40LG
TNFSF13B
ACP5
CCL22
CCL17
MEFV
IL21R
AQP9
ATP8B4
MAP4K1
CD37
FCER2
IL4I1
LILRB1
LILRA1
RASAL3
AURKC
CLC
EBI3
CEACAM4
SIGLEC8
NKG7
CD33
SIGLEC6
LILRB5
JAK3
HAMP
PIK3CG
TFEC
CPVL
MOGAT3
BLVRA
LHX2
TNFSF8
DOCK8
GATA3
RASSF4
PKD2L1
SPOCK2
LIPA
MAP3K8
CSF3
RNF43
P2RX1
CCL7
CCL8
DHX58
ABI3
FAM20A
CLNK
CRTAM
LPXN
MS4A6A
MS4A4A
IL10RA
SLC15A3
CD69
CLEC2B
SELPLG
BIN2
CYP27B1
SLC6A12
SH2B3
OAS3
OAS2
ARHGDIB
IFNG
KLRB1
BTN3A3
DSE
CEP85L
RIPOR2
SOD2
CD83
VNN1
VNN2
LY86
MEP1A
GZMK
ITK
ST8SIA4
NR3C1
HRH2
CD86
RBP2
GNB4
VIPR1
ZAP70
CYTIP
ITGA4
STAT1
GNLY
ST3GAL5
IL1R2
IL18R1
IL18RAP
KYNU
WIPF1
PLEK
NCF2
CD2
KMO
SLAMF1
CD48
PLA2G2D
GBP1
CR2
FASLG
HSD11B1
IRAG2
TNFAIP3
SGK1
SPP1
RARRES1
CSF3R
FLVCR2
ELOVL3
IFIT3
IFIT2
CD274
CXorf21
KCNJ5
DUSP4
TNFRSF8
SCPEP1
CD80
GJA3
CCR2
TMEM156
TMIGD3
CXCR4
FLT3
SASH3
CD244
LY9
HS3ST2
GLIPR2
SRGN
HVCN1
ARHGAP9
NCKAP1L
DBH
TNFAIP6
BATF3
G0S2
PREX1
TOX2
ZNF831
ZBP1
NAGK
BTN2A2
TREM1
IRF1
SEPTIN6
PTGER2
HS3ST3B1
IL1B
TNFSF14
S1PR4
IGFLR1
FFAR2
CCR7
IFI6
CFP
EVI2A
FAM78A
HIVEP3
ADGRE2
FGL2
ASPHD2
VPREB3
APOL3
MCHR1
APOL2
RAC2
APOBEC3A
APOBEC3F
DOCK4
HOXD1
WDFY4
SIGLEC9
ARHGEF6
APOE
APOC1
BST2
KLHDC7B
LSP1
GMFG
THEMIS2
ANGPTL6
SHFL
ULBP2
LILRB2
NFATC1
IDO1
ADGRE3
NAPSB
FCRLA
EMILIN2
TRIM22
CLEC10A
XAF1
FCRL2
ALOX5AP
CHI3L1
CHIT1
EPSTI1
PRAM1
PDE6B
PLAAT4
GIMAP6
GIMAP4
ADAMDEC1
MRO
CD180
PTPN22
CD101
CMPK2
SAA2
IL2RA
IL15RA
DOCK2
KLRD1
KLRC1
RAB33A
SLC43A3
C5AR2
ETS1
SLC37A2
CTSL
HAVCR2
SDS
OASL
TRAFD1
CD36
TESPA1
AGAP2
STX11
CPM
NPL
DOCK10
PLXNC1
DRAM1
LCP1
GPNMB
MYO1G
TM6SF1
LIMD2
RTP4
BLK
IL10
IL1RN
ENPP2
SIT1
CD72
FGFBP2
TLR2
SLCO2B1
IL18BP
TRPC6
CASP1
PLCB2
IFI44L
IFI44
BTBD16
STAT4
PARP9
CXCL9
PARVG
KLRG1
GIT2
GPR84
ITGB7
CBLN3
GPR65
WARS1
HDC
PSTPIP1
BCL2A1
HAPLN3
ITGAX
IGSF6
NLRC5
CMTM2
RMC1
ZMYND15
PIK3R5
SECTM1
VAV1
MYO1F
SLC47A1
SIGLEC10
SLC2A5
LMO4
C1orf162
CD53
XCL1
XCL2
FCGR2A
S100A8
PTPN7
NXPE3
NR1I2
MARCHF1
GZMA
TIMD4
PLA2G7
DOK3
FGD2
TMEM140
GPR174
DOK2
DNAJC5B
ATP6V0D2
GSDMC
STOM
CDHR1
ADM
SAA4
MS4A2
FERMT3
FCGR1A
CCDC102B
CD226
RGS18
PIP4K2A
NOCT
TMEM86A
ADAM8
FLI1
TDO2
GLT1D1
CYSLTR2
KCNK13
CAMK4
RASGRP3
PRDM8
HHEX
PTPRR
CD96
CD8A
UBASH3B
ROBO3
GBP5
LY96
PLCL2
SAMSN1
SLC7A7
PIK3AP1
VSIG4
SLA
RAB39B
CLIC2
BATF
CXCL13
TIAM1
UBE2L6
MS4A1
ITGAD
KCNJ15
MX1
CD1B
NCF1
SLAMF8
FCER1G
C1QC
CBR3
PADI4
M1AP
LRRC36
CARMIL2
LYPD5
TNFRSF13C
UBASH3A
GAB3
ITGB2
S100B
JAML
CD3G
IL6R
CCR5
FCRL3
HK3
IKZF3
SIGLEC11
ZNF385A
SIGLEC16
TREML1
SCIMP
LAPTM5
GBP2
GBP4
GFI1
VCAM1
NLRP3
SLAMF9
SLAMF6
FCGR3B
FCMR
TNFAIP8L2
ARHGAP25
S100A9
S100A12
PROK2
CXCR1
EOMES
TRAT1
FCRL1
MNDA
PYHIN1
IFI16
AIM2
CTLA4
ICOS
CPA3
CCR1
CAMP
IL15
ANKRD33B
CSF2
CITED2
IL22RA2
SYTL3
SHH
TAGAP
CTSB
OSR2
DCSTAMP
ABCA1
TRPV6
CYBB
NCF1C
FOLR2
DRGX
SLC18A2
TMEM52B
C10orf82
PRKCB
CLEC4E
CLEC4D
B2M
ANPEP
MS4A7
MS4A14
GNGT2
DPEP2
CD3D
NIBAN3
LAIR1
LAIR2
CD300C
CD300A
NLRC3
PTGDR
ACOX2
XIRP1
TAP1
CMAHP
RHOH
GFRA2
AXIN2
IL7R
PLA2G4F
SIGLEC7
CXCL10
CXCL11
ADRB2
P2RY12
RNASE2
PTAFR
RNASE6
CXCL8
CD52
HTRA4
GPR183
WNT10B
ITGAM
FABP6
TCAF2
CD14
SERPINB9
STAT2
BFSP2
OSCAR
CEACAM3
FPR2
FPR1
SIGLEC17P
GIMAP8
CHST11
LRRC8C
PIK3CD
PTCRA
GPR34
RASGRP4
C3AR1
CYP4F22
MAL
CD8B
SLFN12
ISG20
CXCR6
CLEC7A
CLEC12A
IL16
CTSW
RASGRP1
KLHL6
THEMIS
SLFN11
CCL19
RXFP4
HPSE
CYSLTR1
PARP15
ABCD2
C1QB
C1QA
OLR1
SAA1
TNFRSF10C
XCR1
CD7
TLR10
TLR1
TLR6
CMKLR1
ADGRE1
P2RY14
GPR171
CHST2
TBC1D10C
LRRC25
GAPT
ZNF683
SYNE3
MUC20
FBXO39
UMODL1
SAMD9L
CD19
ZBED2
CD163
CD163L1
ANXA2R
KCNJ10
ODF3B
CD28
MAF
ERFE
CD300LB
LINC00324
TAAR3P
GIMAP7
HLA-DQB1
CIITA
ALOX15B
CCR8
SEPTIN1
WFDC10A
HCLS1
C9orf139
PRF1
CXCR2
FCRL6
CCL13
FDCSP
P2RY13
SLC9A9
TIGIT
P2RY8
SHISAL2A
NCF1B
CSF1R
LINC01006
HCAR2
LCK
ADGRG3
MCEMP1
LINC01547
GPR132
TENT5C
CCR3
UPP1
CCR4
PNMA3
SH2D1A
ADAP2
TREML3P
CLECL1
CSF1
SOCS3
PDE4B
FMNL1
USP18
TMEM106A
TNFAIP2
TCN2
STAC3
PDE6G
SNAI3
IKZF1
EVI2B
TRIM69
C16orf54
CD300LF
CYP4F2
BTLA
CD300E
FCAR
GNG2
BTN3A2
ARHGAP30
SPATC1
MIR22HG
LILRB4
TRABD2A
TNFRSF18
GPR141
LILRA5
FPR3
TRPV2
TTC24
CLEC17A
RAB42
PLA2G2A
IL17REL
RUFY4
PEAK3
PDCD1
SELL
HMX3
DPYD
CNR2
LRRK2
KIR2DL4
VSTM1
NCR1
PAX5
HLA-DRB1
SEMA4A
SIRPB2
HLA-DRB9
EVL
TLR7
DAPK1
HLA-DQA1
GM2A
TMEM26
IL27
C5AR1
CYP2B6
SPN
MYO5A
GZMM
MPEG1
SERPINB2
PDCD1LG2
CYRIA
PLCG2
CLEC9A
FCGR1B
CSF2RA
NTRK1
HLA-DRB5
ARMH1
SH2D1B
RCSD1
CD247
SUCNR1
CD3E
SFMBT2
ITPRIPL1
CR1
FCGR3A
MAFB
GGTA1
TMEM273
HLA-DOA
HLA-DMA
PSMB8-AS1
TAP2
HLA-DRA
CARD16
AIF1
NCR3
LST1
MICB
LILRB3
HLA-E
KLRC2
CLEC6A
TMEM211
HCP5
TRGJP2
TRGC1
TRGV10
TRGV9
TRGV8
TRGV5
TRGV4
TRGV3
TRBV6-1
TRBV4-1
TRBV6-4
TRBV7-3
TRBV9
TRBV6-5
TRBV6-6
TRBV7-6
TRBV5-6
TRBV5-1
TRBV4-2
TRBV19
TRBV20-1
TRBV23-1
TRBV24-1
TRBC1
TRBV27
TRBV28
TRBJ2-7
TRBC2
TRAV2
TRAV3
TRAV4
TRAV5
TRAV6
TRAV8-1
TRAV10
TRAV12-1
TRAV8-2
TRAV8-3
TRAV13-1
TRAV12-2
TRAV8-4
TRAV13-2
TRAV14DV4
TRAV9-2
TRAV12-3
TRAV8-6
TRAV16
TRAV17
TRAV18
TRAV19
TRAV20
TRAV21
TRAV22
TRAV23DV6
TRDV1
TRAV24
TRAV25
TRAV26-1
TRAV27
TRAV29DV5
TRAV26-2
TRAV34
TRAV35
TRAV36DV7
TRAV38-1
TRAV38-2DV8
TRAV39
TRAV41
TRDJ1
TRDC
IGHD
AC016747.1
GIMAP1
GPSM3
KLRK1
RPL7AP64
C19orf38
APOC1P1
SMTNL1
AC245297.1
IFI30
HMSD
AL683807.1
HLA-DQB1-AS1
HLA-DPB1
BCAR3-AS1
LINC01857
PELATON
HLA-DPB2
FTH1P22
HSPA7
GBP1P1
AL031846.1
DBH-AS1
MIAT
C3orf86
LINC02528
LGALS17A
TRBV2
LINC02611
LTA
ITGB2-AS1
TRGC2
LTB
IGHD6-6
HNRNPA1P21
TRGV5P
VIM-AS1
HLA-DRB6
PATL2
CXCR2P1
TRBV10-2
TFAP2A-AS1
TRBV5-4
AC021188.1
DPP4-DT
CFAP58-DT
HLA-DPA1
AL353747.3
ASCL5
HLA-DQB2
TNF
TRBV29-1
PTPRN2-AS1
LINC00892
TRGV2
LINC01781
LINC01506
PPP1R2P1
HLA-B
MIR155HG
CASP4LP
NFAM1
LINC01871
IFITM4P
BHLHE40-AS1
AC110995.1
LINC02195
PRKAR1B-AS1
LINC00987
TRBV30
UNQ6494
HLA-DPA3
DCLRE1CP1
HLA-DQA2
TRBV3-1
RFX5-AS1
OR2I1P
LINC01679
TFAP2E-AS1
APOBEC3G
LILRA4
LILRA2
PSMB9
SOCAR
KIR3DL2
TNFRSF13B
HLA-DOB
TRBV11-2
PLEKHO2
LINC00996
HLA-DMB
APOBEC3D
LILRA6
FCGR2C
HBB
LINC02273
LINC00900
LY6E-DT
PCED1B-AS1
LINC00926
AC022126.1
AC145098.1
NAIP
TRGV7
HOXC-AS2
AC034199.1
AC023794.3
NAIPP1
LINC02384
LINC01094
TRBV21-1
TRBV7-7
AC008514.1
COPDA1
TRBV7-4
AC007991.2
AC079015.1
SIGLEC14
SIGLEC12
CASP1P2
AC008750.1
GVINP1
AC010247.1
C1DP5
AC090559.1
CARD17
HCAR3
AP002954.1
B3GAT1-DT
TRAV1-1
RAB44
TIFAB
AC026310.1
TOMM20P2
LINC02446
AC092112.1
AC138466.1
TRAV1-2
LINC02361
PDE2A-AS2
AC026369.3
FAHD2P1
LINC02298
CLEC5A
AL135818.1
LINC02345
AC010247.2
AL365361.1
AC026336.2
MMP2-AS1
MRC1
AC009133.3
AL135818.2
AC004847.1
WFDC21P
DLGAP1-AS5
MMP12
RHEX
FCGR1CP
AC138207.5
AC002091.1
GATA6-AS1
RASSF5
PNLIPRP2
RN7SL138P
AC002091.2
AC061992.2
AC015911.3
AC008105.3
AC022706.1
TAF5LP1
CLEC4O
AC015911.7
AC243960.1
ERFL
AC093063.1
AC115522.1
ADGRE4P
SIGLEC22P
A1BG-AS1
LINC00528
SPIB
U62631.1
PLEKHA3P1
CCL5
MILR1
ACTG1P22
IRF2-DT
LINC01215
AC008972.2
LINC02084
AC025171.5
KLHDC7B-DT
AL844908.1
AC006033.2
AC004921.1
AC015819.1
AC018755.4
AC007336.2
MIR223HG
AC005332.4
CCL23
TRBV12-3
AC254629.1
CCL4
CCL18
AC104971.3
AC008622.2
TRBV14
TRBV10-3
CCL4L2
CCL3L3
PIK3R6
TRBV13
TRBV18
TRBV11-3
RAB7B
AC245884.12
TRBV15
TRBV12-4
AC243829.4
AL035420.3
CCL3
TRAC
TRBV7-9
AC015819.2
BANCR
AL139125.1
Z95114.3
AL096816.1
LINC01943
TRG-AS1
TRBJ1-4
TRBJ1-3
TRBJ1-5
TRBJ1-1
TRBJ1-2
TRBD1
TRBV25-1
ADORA3
TRBJ1-6
BISPR
TRBV7-2
TRBV6-2
AL137785.1
PRR33
CD300H
AC099063.4
AL359762.1
AC245140.3
BX571818.1
AC083837.1
AL645939.5
AC084871.3
AC099343.3
AL009179.1
AL139243.1
AC008875.3
AC106045.1
AL121899.4
AL021978.1
AL353807.5
AC104530.1
AL354833.2

## Sheet: Table S2
Table S2. Marker genes of TAM
C1QA
C1QB
C1QC
APOC1
APOE
SPP1
MMP12
CD14
AIF1
TYROBP
FCER1G
MS4A6A
GPNMB
FCGR3A
FCGR2A
CD68
MMP9
CCL18
MS4A7
CTSL
CTSB
LYZ
MSR1
TREM2
MS4A4A
SPI1
CYBB
IL1B
RNASE1
LST1
CTSZ
CCL3
CD163
S100A9
PLA2G7
CCL3L3
FPR3
GLUL
G0S2
LGMN
ACP5
CSF1R
RP11-1143G9.4
CTSD
HLA-DMB
CCL4L2
CXCL8
HLA-DQA1
PLD3
FAM26F
IGSF6
LILRB4
RNF130
SGK1
C5AR1
C1orf162
HMOX1
SDS
CREG1
VSIG4
STAB1
SLCO2B1
CD86
LIPA
RNASE6
SLC16A10
MFSD1
GRN
CLEC7A
ASAH1
HLA-DRA
LAIR1
CAPG
RAB31
PLEK
TNFSF13B
MMP14
LY96
CXCL2
CCL4
HLA-DRB5
C1orf54
MRC1
KCTD12
SLC7A7
FCGR1A
GM2A
MPEG1
MAFB
ABL2
HLA-DPB1
TGFBI
HLA-DQB1
CTSS
DAB2
BCL2A1
HLA-DRB1
VMO1
ITGB2
FGL2
HLA-DPA1
NPC2
CXCL16
HLA-DMA
NCF2
PSAP
MNDA
CD83
CD4
TIMP2
PLAUR
GNS
SIRPA
CXCL3
SOD2
RASSF4
TYMP
IL6
SNX10
FNIP2
PLAU
PILRA
FCGRT
CTSC
CPVL
S100A8
NPL
NRP2
SAMHD1
PPT1
ABCA1
TMEM176B
SLC11A1
GPX1
SERPINA1
ICAM1
C15orf48
TNF
MMP19
NRP1
TPP1
TTYH3
ATP6V1B2
PMP22
SLC15A3
HIF1A
OLR1
ADAP2
HCK
ATOX1
LINC01272
CD81
CTSH
HLA-DQA2
LCP2
HNMT
IFI30
PLXDC2
MARCKS
C3AR1
ITGAX
TNFAIP2
THBD
MPP1
LHFPL2
LGALS1
FOLR2
CXCL9
TMEM176A
IL4I1
QKI
LY86
CD84
DMXL2
CST3
SLAMF8
CD300A
GPR183
SLC31A2
CSTA
IL1RN
SCPEP1
CCL2
CECR1
KYNU
KCNMA1
LYN
PTGS2
OGFRL1
PDE4DIP
GPR34
ANXA5
TSPAN4
PLTP
ACP2
NUPR1
ITGAM
RB1
SGPL1
A2M
RENBP
CLEC4A
CLEC5A
SDSL
GPR137B
GNB4
SLC16A3
NINJ1
BRI3
SPRED1
BCAT1
VAMP8
EPB41L3
AKR1B1
NFKBIE
HEXA
CXCL10
ARHGAP18
RAB20
AP2S1
GSN
ATP6AP1
C2
OTOA
SLC43A3
IER3
GRINA
CD40
OTUD1
AXL
HEXB
DSE
PLXND1
LGALS9
ADAM9
LRRC25
ATP13A3
PEA15
NR1H3
NAMPT
CCRL2
SDC2
ATP6V1F
CEBPB
LAMP2
DAPK1
EMILIN2
DRAM1
CCR1
MXD1
STAT1
CSF2RA
PIK3AP1
GAA
LIMS1
FCGR2B
BMP2K
INHBA
GNAI2
SCARB2
CXCL5
SDC3
PYCARD
PLIN2
GNA13
CD93
BLVRB
TFPT
PLXNC1
RASGEF1B
LILRB2
CD74
MERTK
RGS10
SLC8A1
ALCAM
CYFIP1
CTSA
LGALS2
STX11
ATP6AP2
RBM47
CCDC88A
BLVRA
TCN2
GPX3
LAPTM5
TLR2
SH2B3
ENG
NR4A3
RNF13
ADAMDEC1
NAIP
NFKB1
ADGRE2
AP1B1
LINC00998
TBXAS1
HAVCR2
CSTB
HLA-DOA
GSTO1
APLP2
ARRB2
IL18
RASGRP3
IL10
PTGS1
RNF144B
CCL13
MGAT1
FABP5
YWHAH
OLFML2B
FMNL2
LILRB3
BASP1
ATF5
2023-03-01
SLC1A3
NAGA
TFEC
PTAFR
SMCO4
F13A1
IL1A
MFSD12
TREM1
M6PR
LITAF
IFIT3
ARL8B
ATP6V0B
CH17-340M24.3
CLEC4E
S100B
ALOX5
LCP1
CPM
CAMK1
GAL3ST4
THEMIS2
ETV5
CD209
IFI6
NLRP3
NFKBIZ
SPHK1
LAMP1
OSM
SLC43A2
FERMT3
OSCAR
S100A11
SERPING1
PTPRE
FPR1
MARCO
GRB2
ZEB2
GK
PLEKHO1
FGR
IFIT2
LAT2
PTPN6
SOAT1
ENPP2
MCOLN1
TM6SF1
ADAM8
SLC7A8
IRF8
GBA
ALOX5AP
CD302
SIGLEC10
DOCK4
ANPEP
TNFSF12
LACTB
FAM49B
CCL8
UPP1
CD109
PECAM1
PHACTR1
UCP2
ZNF385A
CD300LF
ACER3
UBE2E2
MITF
KMO
ZFYVE16
CD33
MANBA
MYO9B
AQP9
AMPD3
RRAGD
HSD17B14
FCGR1B
IL6R
SDCBP
ZNF267
SLC38A6
ARPC5
CD80
LINC01094
SIGLEC1
FAM198B
GPR84
FAM49A
RP11-1008C21.1
PLBD2
GATM
SIGLEC12
ARL4C
MCTP1
CD72
RGS19
LILRB5
ABI3
DPYD
LPAR6
FAM20C
TMEM37
NCKAP1L
RAB34
SCIMP
CMTM3
MIR155HG
ST3GAL6
ANXA2
CEP170
CMKLR1
PLEKHO2
SAT1
SLC12A5
PDPN
CD63
SNCA
FABP3
TNFAIP8L2
FTL
RGL1
SIGLEC7
ITM2B
NFKBIA
IL18BP
CD36
TRPV2
STAC3
MAF
CSF2RB
LUCAT1
RAB7B
FRMD4A
VASH1
PARVG
NFAM1
TMIGD3
SLAMF9
DOK3
RNASE2
IFITM10
FYB
GAPLINC
BST1
DOCK2
SNX24
MFSD7
KLHDC8B
IRAK3
LILRB1
MRAS
CSF3R
GSAP
SIGLEC9
ST8SIA4
TLR4
CYTH4
FES
MYO5A
IGSF21
NRIP3
CACNA2D4
FAM20A
SLC36A1
GIMAP4
MYO1F
BTK
FGD2
SLC37A2
RP3-393E18.2
MILR1
RASSF2
CLEC12A
UBASH3B
P2RY6
SLC2A5
DFNA5
FLVCR2
IL10RB-AS1
HK3
PIK3R5
CIITA
CD300C
RAB42
P2RX7
RTN1
KB-1507C5.4
ARL11
CARD9
EBI3
RPL12
RPL28
PTMA
RPL39
RPS9
RPS20
RPLP1
RPL35
EEF1A1
RPS28
RPS19
RPS13
RPL41
RPS15
RPL9
RPLP2
RPL10
RPL27
NACA
RPL27A
RPL37A
RPS23
RPL19
RPS11
BTF3
RPS12
RPL13
RPS3A
RPS14
RPL15
RPL32
RPS27A
RPL21
RPS2
RPL13A
RPL36
RPL26
RPS16
RPL34
RPL11
RPS29
RPS25
RPL37
RPL18A
RPL7
RPL8
RPS18
RPS17
RPS15A
RPL24
RPL29
GNB2L1
RPS21
RPS27
EEF1D
RPS6
RPL18
RPL14
RPS7
RPL30
RPS5
RPS3
RPS4X
RPL7A
RPS8
HNRNPA1
RPL35A
RPL23A
RPL6
RPS10
RPL10A
RPSA
RPLP0
RPL31
RPL3
EEF1B2
RPL4
RPL5
EEF2
GLTSCR2
IL32
OCIAD2
EFHD2
OAZ2
CHST11
PPIF
RPS24
HS3ST1
HPSE
ADPRH
CFD
CREBL2
LACC1
PRDX1
FAU
CXCL1
GPX4
TCIRG1
HBEGF
ATP6V0E1
RAB32
LAP3
CHI3L1
TFRC
FNDC3B
LRP1
LILRA5
CLEC10A
PLA2G15
DPYSL2
ARHGAP22
TMEM106A
NFIL3
VIM
GLIPR2
RPL22
GNA15
CORO1C
ZFP36L2
RHOA
EIF1
SLC40A1
ATP6V1A
GNGT2
HVCN1
TNS3
NCF4
PREX1
LAMTOR2
HCLS1
ADAMTSL4
EGR2
SEMA4A
C10orf11
PXDC1
FTH1
ATP6V1C1
TNFAIP8
SYK
ACTR2
PPP1R18
GRASP
RPL36A
MALAT1
H2AFY
BST2
SNX8
SCN1B
KIAA0930
TSPAN33
AKR1A1
SCARF1
CD274
DUSP3
SKAP2
SELPLG
IFNGR2
SH3PXD2B
IER5
DOCK10
MSN
ACSL1
RHOQ
TBC1D9
ITPR2
DOK2
CCL20
ATP2C1
BEX4
SLC25A6
MOB1A
ATP6V0D1
EIF3E
BNIP3L
GLMP
SECTM1
CFLAR
RPS26
MKNK1
RPL38
IQGAP2
ARSB
NAGK
RPL23
COLEC12
ASGR1
EMP3
APOBR
ITM2C
CD300E
PAPSS1
ITGA5
SPG21
RAPGEF1
GBP1
PLSCR1
SNN
EREG
UNC93B1
PERP
TET2
PDLIM1
SGPP1
CNDP2
RTN4
MIR3945HG
PKM
FKBP11
ADCY7
FBP1
CD53
ATP6V1H
SFMBT2
GBGT1
TGM2
ARMCX1
CD9
C12orf75
LMO2
COTL1
LPXN
NFKBID
GLA
SPPL2A
SQRDL
MAP3K8
RILPL2
FUOM
VAT1
RBMS1
TRAC
RCAN1
CD3D
METRNL
COMT
HACD4
ZMIZ1
CASP1
SNX2
FAM96A
NOP10
STOM
KIFC3
NPM1
SMPDL3A
CLN8
IL10RA
SOCS3
THAP2
CHMP1B
CYBA
PDXK
TMEM51
PGD
AP1S2
SGTB
IL13RA1
SUSD6
ARPC1B
ME2
FCHO2
DUSP2
SLC31A1
PRDX2
GLRX
IL2RA
ELL2
SLC38A1
PTPRJ
COLGALT1
TUBA4A
ICAM3
OPN3
LINC00346
2023-03-02
POMP
GAS7
RIN3
PABPC1
C10orf128
P2RX4
CD44
TRPM2
CD3E
AC147651.4
RAB7A
ETS2
C10orf54
CREB5
ADRBK2
OSTM1
UBB
LPCAT2
CNPY3
SRSF7
SLAMF7
SPTBN1
RPL17
EZR
AMDHD2
APH1B
PRDX3
TRBC2
EHBP1L1
RNF19B
GPSM3
TWF2
PRCP
CLIC2
IFNGR1
GADD45G
HCST
STX4
GNPDA1
PLEKHB2
CAP1
SYNGR2
FKBP15
NR4A2
IGF2R
EPSTI1
PFKFB3
ST3GAL1
AC069363.1
NCOA4
ZFAND5
CD7
PICALM
RBM39
NQO2
GCA
CANX
DBI
SH3BGRL
ACTN1
ODF3B
DENND5A
SH3BP2
ARAP1
DUSP6
PLCB2
ARHGAP4
NCF1
NDFIP2
KCNAB2
ARHGAP10
RHOG
CPEB4
IL1RAP
RAC1
LAMTOR1
IFITM1
ABCG1
PHGR1
SFT2D1
RAP1A
SNX3
SAMD9L
IL10RB
FUCA1
BLOC1S1
PAPSS2
ODC1
FHL2
CD320
PLEKHM2
SERPINB9
ISG20
TSPO
STX12
SH3BP5
RAB10
SLC25A19
DNASE2
TRAF4
HNRNPA0
TNFAIP3
RNASET2
CD2
ATP1B3
SEPP1
CLTC
ADM
CPQ
SASH1
S100A16
TGOLN2
LYL1
SUMO3
MT2A
VEGFA
TMEM251
IDH1
KLF5
ARPIN
CAMK2N1
CNN3
FOSL2
TANC2
PNRC1
LSR
GNAQ
KLHL6
VMA21
SYNE2
CYP27A1
PHACTR4
PPDPF
VAMP5
TOM1
CARD16
TMA7
PPM1M
NPC1
UBC
HSD3B7
RAB25
CEACAM5
ACTR3
ARPC3
TALDO1
KIF1B
GNG5
GNA12
ICAM4
DSG2
SMIM22
CPPED1
RNF149
AGAP3
KLF4
RIPK2
OAS2
PRSS3
RCBTB2
TUBB
TM4SF1
GPR132
SNX6
SOD3
SDC1
NGFRAP1
EIF4EBP1
PDCD4
IGHA1
DBNL
MAL2
STX7
PPP1R1B
PYCR1
CTTN
PLPP2
TINAGL1
CDC42EP5
FLNA
ITGAV
ID1
FYN
RP11-11N9.4
CDH1
TNFAIP6
FAM3D
ABHD12
ITM2A
CSGALNACT2
PKP3
ATG7
DSP
CAPZB
HSPA1A
SERPINF1
IQGAP1
RP2
C6orf132
NBL1
ARPC4
C4orf48
SWAP70
ADPGK
VAC14
CLEC11A
HMGB1
PAWR
NCEH1
ALDH3B1
CDX1
TMEM54
SLC39A8
IFI44
MYO6
TSC22D3
MMD
NFE2L2
GPRC5A
ERBB3
BACE2
IGFLR1
EIF3H
RPL36AL
PTTG1IP
CALM3
MISP
VAV1
AHR
CD24
ITGA6
DRAM2
GABARAP
ELF3
RSL24D1
SMAGP
SNHG7
NAAA
GNB1
BIK
CLEC2B
BHLHE40
CLDN3
SMS
JCHAIN
TSTD1
MB21D2
EIF3F
RELT
FERMT1
HSBP1
RORA
CDH17
TUBB6
RAB13
IFI27L2
LINC00936
VIL1
KRTCAP3
BCAP31
RBX1
TPM3
COMMD9
LRP12
TMEM98
FAM84A
IL7R
PRNP
NEAT1
C12orf57
PTPN12
CD55
UBA52
KRT10
AP1M2
TSPAN6
USH1C
LLGL2
NCKAP1
MSI2
TGFBR1
JUN
CXADR
RALA
PRSS23
ABLIM1
SH3YL1
CAPZA2
MUC3A
GAB2
VEGFB
HPS5
LYSMD2
JOSD2
LCK
JUP
MATK
SOX9
SFN
SLC44A4
LAD1
GALC
BEST1
PARVB
PNPLA6
FLOT1
RDX
IFIH1
TMC5
HSPA6
ST3GAL5
MDK
TRIM2
EIF3L
DDIT4
CENPV
PARP12
SPG20
TSPAN13
ASS1
RILP
CHPF
CLCN7
IRAK2
SLC25A4
LGALS3
ANXA1
SBDS
YPEL5
SPOCK2
LMO7
RAB5C
CD69
EPCAM
FMN1
RGS1
NPDC1
IGFBP2
SLC12A2
TRBC1
TUBA1B
SERINC1
SEMA6B
CYP3A5
AGPAT4
EIF4A2
SLC2A3
ACSL4
2023-09-01
CHST15
MAFF
SERPINB6
RGS2
LGALS4
CRB3
NET1
RNH1
EGR1
AC090498.1
CYB561A3
PRSS8
SLC26A11
TPM1
TRAF1
NTAN1
SLC2A6
AAED1
NFIB
PRDM1
HCFC1R1
RUNX1
STXBP2
CLIC4
STAT2
ZFHX3
KLRB1
PCBP1
HINT1
METTL9
IGHA2
CEACAM6
AGTRAP
MGST3
IFT57
CDC42SE1
WTAP
AOAH
ANXA3
CD3G
MUC13
WBP5
IFI44L
CMTM6
TMEM45B
LDHB
B4GALT1
BCKDK
CLEC2D
SNRPB
CKB
CMTM8
SNRPD2
ZYX
TLN1
FAM102A
S100A4
EFNB2
NUP214
IFITM2
EFNA1
LAPTM4B
YIF1B
STARD10
NPTN
C9orf72
MYH14
ADD3
OSTF1
STAP2
STK17A
RNF181
WHSC1L1
ARF3
AP5B1
NABP1
GALNT3
TMBIM6
PI4K2A
LPCAT1
PPP1R15B
SOX4
BID
ADAM10
CISD2
TMPRSS4
GBP5
DDAH1
BAIAP2L1
EPHA2
GMDS
DDR1
SNX18
SOD1
NOP58
ITGB4
CTD-2336O2.1
MGST2
NUDT4
SDCCAG8
TSC22D1
SLC38A5
UBE2D1
RP11-357H14.17
COMMD6
TRIM31
CKLF
ATG3
FAM46C
SNHG18
MALL
FBL
ANAPC16
CPNE8
CD276
GCHFR
FAM177A1
NDUFB1
ADAM17
PTPRK
TCEAL3
SF1
CD58
TJP1
GPX2
MDFIC
EHF
MINOS1
CRTAP
SELENBP1
NCOA7
MACROD1
MYO5B
SUN1
ARGLU1
VPS29
CLTA
PKIG
CIRBP
LURAP1L
RIT1
CCDC12
CCDC109B
S100A14
RHEB
KRT19
ZFP36L1
SVIP
CTB-58E17.1
ENAH
DUSP23
PEPD
RAB11FIP1
ETV3
PTPRF
C6orf62
PLA2G16
PYGL
CD27
VOPP1
TAF1D
ARL6IP1
GNPTAB
SNAPC1
RAP2A
PTMS
CDX2
P4HA1
GBP4
CYB5R4
CD79A
ESRP1
RBMX
KDM6B
MEST
SLPI
TXN
AP2A2
FMNL3
HNF4A
EPS8L3
GADD45B
TMEM219
FKBP1A
NUDT3
IFITM3
CD59
PVRL2
ARL6IP5
ODF2L
BAX
GZMA
SLC8B1
CHMP4C
TSPAN1
RP1-313I6.12
DPEP1
CSK
MR1
HEPH
PBX3
EDN1
PMEPA1
NUMB
NEK6
NEDD9
KRT18
PRR7
TMPRSS2
SLC9A3R1
PNISR
MICAL1
UQCR10
PITX1
FAM195B
C10orf99
TC2N
MFSD13A
TSPAN8
RND3
SLC11A2
KIAA1033
ADIRF
PKP2
PLAC8
CNOT6L
IFT172
EAF1
POF1B
C19orf33
EFNB1
F2RL1
HTRA1
PRR15L
CYTH1
KRT8
NKTR
ASAP1
HLA-C
PRAC1
CD52
GADD45A
BBC3
C1orf106
CCNG1
RRAS2
MZT2A
EPS8L2
TPD52
LIPH
HSPA8
F12
ARHGEF2
SNHG8
OLFML3
HSD17B4
YBX3
OFD1
RNF43
LAPTM4A
NQO1
TCF7
PKIB
NFIA
PRR15
IFNAR1
TIMM8B
SLC9A3R2
RHPN2
FBXO6
PSTPIP2
RAB3IP
LAMTOR4
PLS1
KMT2E
SHROOM3
GDF15
VPS37B
C8orf4
RNPS1
B3GNT3
CCND2
MUC12
TPM4
QTRT1
AGR3
EPB41L4A-AS1
STXBP6
FAT1
ABI1
OCLN
ARL8A
NR2F2
TCEA3
EIF4A3
KCNK1
ABHD11
LEPROT
ORMDL2
SGK3
SYTL1
CDC42
FDPS
NUCB1
PDZK1IP1
CYB5R1
NELFCD
TPD52L1
EPS8
GOLM1
SH3D19
RP11-138A9.2
CLDN4
SPCS3
MT1F
FAM60A
PARD6B
ETV4
FBXO32
ADGRG1
BMP4
GZMM
SLC44A3
STARD3NL
FUT3
FAM84B
SHTN1
KIF9
CCDC64B
SH2D2A
PPP1R14D
NR2F6
LTB
SPINK1
MEF2A
SRPK1
ACAP1
RAB40B
SNU13
TAF7
G3BP2
FUCA2
PLCB4
SRSF2
MTSS1
AKR7A3
VAMP2
TRIM16
TAOK3
AMN
ARL14
CEACAM1
GJB1
HIST1H4C
FXYD3
SNX29
PPP2R5C
UBE2L6
MYO10
TIMP1
HES6
CCDC186
ARID4B
ABHD17C
CD96
CYR61
BCAR1
AC016831.7
VKORC1
RIN2
UBE2F
ISG15
TNFRSF1A
NOB1
CCNB1IP1
ICA1
LBH
MARCKSL1
CTGF
PTPN1
LINC01133
TMEM14C
VSNL1
FRMD4B
C2orf82
WDR34
TBCC
VCL
PMAIP1
GIT2
TMBIM4
SERPINB8
BRIX1
LAMC2
ZNF703
RALGDS
RAP2B
RTN3
MAP7
KIF21A
SDCBP2
PLS3
RSL1D1
QPRT
FKBP10
TMEM106C
FAM118A
SCAMP2
NT5C3A
MMP1
CD247
FGD4
IL3RA
SH3BGRL2
YAP1
BCL6
ECE1
NFIX
PPP1R16A
MYC
AKAP1
ZDHHC9
HOMER3
BSPRY
CA2
ST6GALNAC1
SRSF5
GNG12
DPP7
TNFRSF12A
IMPDH2
NDUFB2
SARAF
ERBB2
SLC39A1
ARSE
WEE1
MPHOSPH8
CHD7
LIMK1
EDF1
GJB3
KRT20
INADL
TOMM7
ACTN4
EDEM1
SH2D3A
GSTO2
TRABD2A
MARVELD3
ATP10B
RHOD
FAM110A
HDHD3
MET
SPON2
PTK2
IP6K2
SMIM4
TACC2
CTBS
SMIM3
RBFOX2
SQLE
CALR
HOXB9
TMEM70
HSD11B2
LAMA3
CBLC
PARVA
RGS12
EIF4B
SERPINE2
MPST
TESC
USF2
TRIM15
C9orf3
IRF6
PLBD1
RHBDF2
RPL7L1
SS18L2
C19orf48
FNBP1L
IGBP1
EBPL
SLC35F6
AUTS2
TMED5
ATP8B1
ABT1
TPPP3
TK2
NOP16
MLLT3
CDCA7
ATP6V0A1
FOXA3
SSR2
TLE1
OVOL1
HOXA10
CYB5D1
EIF3D
NOX1
PBX1
PPA1
RAPGEF2
ITPR3
RSU1
TNFRSF14
ATP9A
C16orf62
PTK7
CHMP5
TSPAN5
CAPZA1
GPBP1
SLC6A6
ETS1
CFTR
FOXN3
GPA33
TJP3
HOXB7
NEBL
WDR1
SPNS1
RBPMS
TPRA1
TXLNG
STRBP
FUS
PDLIM7
FADS1
SRSF8
PARM1
C14orf1
AXIN2
NOXO1
KLF3
TUBA1C
PRSS22
MAST4
FKBP9
AC013461.1
PCSK7
CLRN3
CTNNAL1
SERPINB5
TCEAL4
COX8A
HEBP1
IL17RA
ZFAS1
FLNB
MYO1D
YWHAQ
AC092580.4
DMKN
GAL
NXT1
MT1X
KLK1
HOOK2
REEP4
PODXL2
DDX24
WARS
CCDC88C
PLP2
STARD3
C6orf222
NTHL1
SNHG19
SCD
MAP2K1
PRKACA
RSBN1
ALDH18A1
NCL
S100P
LIMA1
TSEN54
TIGIT
NCBP2-AS2
POLR2J3
FBLIM1
WDR74
ERP44
SYTL2
CASK
PHLDA1
NBN
ANO9
PDE4D
PTP4A3
MANSC1
TOB1
SMTN
RP11-532F12.5
TMEM167A
CMBL
ICOS
H2AFJ
ARHGEF35
DHCR7
RP11-138A9.1
SLC25A24
PLCD3
ITGB1
SSH1
TIMP3
PHC2
CARHSP1
LRRC1
TRAT1
NAP1L4
PBXIP1
TNRC6B
SKAP1
SPRY1
CRIP2
C21orf59
PROM1
SERPINB1
SLC1A5
PSAT1
UGCG
HDAC1
P2RY10
ATP2A2
SLC37A3
ABCC5
ENO1
TRMT10C
SLC39A11
RXRA
TNNC2
EBP
MGST1
IFI35
CMIP
CDC42EP1
SCNN1A
HOPX
RP11-14N7.2
GCC2
ASNS
DOK4
MAGED1
ABHD14B
CEBPD
CD6
RNF135
ANO6
FAM134B
MRPL10
ITGA2
SLC39A14
HES4
SRGN
C14orf2
LDLR
MPHOSPH10
NAE1
ATF4
ZNF165
MED10
ADIPOR1
ATP6V1E1
PIP5K1B
GPCPD1
SMAD3
ZFAND1
VPS51
RMDN3
POLD2
RBM3
AQP3
TTC7A
TMEM50A
VPS35
ITGB5
ENC1
TMEM127
FEZ2
CLIC3
NECAP2
YWHAG
GZMB
HIP1R
CKAP4
S100A13
MYADM
PTPN4
N4BP1
LCN2
PHF14
PTPN9
NOC2L
SLC2A1
GFPT1
RNPEP
MBD2
SPAG9
DHRS3
PARP14
ORAI3
PLEKHG2
GUSB
CLDN7
MRPS26
PPP1R9B
LTBP4
NCOR1
UAP1
NOA1
BTF3L4
DSTN
GTF2H5
SLC4A7
IL2RB
ORMDL3
INSR
PLEKHA1
ETV6
STRAP
ISCA1
TSPYL1
TSPYL2
COQ2
GORASP2
WFDC2
PABPC4
NUDT16
CAPN8
ATF6
MANBAL
OSBPL1A
C15orf61
HK1
PRELID2
MTHFD2
RRS1
KLHDC2
MRPS2
FOXP1
NOL7
PSIP1
MAPK6
B4GALT3
CAPNS1
KDELR3
KRT23
BACH1
NOP56
DERL3
CRACR2B
PIM2
WDR43
GPATCH8
PDE4C
SLC44A2
CRNDE
HPGD
POLR2C
CD8A
VAMP3
SRSF6
MOB1B
CD164
PRMT1
TRIB3
MLXIP
NBEAL1
MUC1
TMED10
SELK
TST
OAF
VAPA
PNN
WDR26
CISD3
AKR1C3
PJA2
RBM8A
OPTN
BTG1
AOC1
AP006222.2
MOSPD2
EVA1B
TMEM138
FCHSD2
ATP6V1D
NOLC1
YWHAE
C1orf122
NDUFS5
GPRC5C
RBCK1
SFT2D2
CCNI
EIF2A
PLPP1
FGFBP1
C6orf48
SSR1
SRSF3
CYBRD1
LRBA
VWA1
TM7SF2
TMEM147
SMARCC1
ADCY3
CTNNB1
MED19
HMGN3
HEBP2
PLEKHA5
RASSF7
SLC25A44
HSH2D
NDUFB5
CYFIP2
ZNF90
SLC35A3
LSS
SKP1
C11orf1
HNRNPA1L2
HMCES
SVIL
SNX27
BNIP3
TMEM160
NCK2
UBE2E1
CMPK1
MAPKAPK3
CFAP20
RALGPS2
POLR1C
AKAP9
PCK1
MZB1
CTSW
PAK1
TSTA3
DDX27
FDFT1
TMEM97
[truncated: 1,084 more rows]

## Sheet: Table S3
Table S3. Intersection of M2 macrophage-related genes and TAM marker genes
FGR
LAP3
MATK
CD4
BTK
TYROBP
ALOX5
CD6
SLC11A1
MARCO
CD74
RUNX3
PLEKHO1
TYMP
SLAMF7
PRKCH
MSR1
LCP2
RELT
TRAF1
PRDM1
PARP12
GNA15
BCAT1
CD84
SPI1
CLEC2D
FCGR2B
ACAP1
ICAM3
CST7
P2RY10
ITM2A
SLC1A3
EPB41L3
ITGAE
PILRA
AKR1B1
LAT2
SIGLEC1
P2RX7
RGS1
ICAM1
IRAK3
LYZ
CD209
TREM2
OSM
CYTH4
HMOX1
NCF4
CSF2RB
IL2RB
GZMB
LGMN
NFKBIA
CD40
RASSF2
HCK
SAMHD1
TNFSF13B
ACP5
AQP9
IL4I1
LILRB1
EBI3
CD33
LILRB5
TFEC
CPVL
BLVRA
RASSF4
SPOCK2
LIPA
MAP3K8
RNF43
CCL8
ABI3
FAM20A
LPXN
MS4A6A
MS4A4A
IL10RA
SLC15A3
CD69
CLEC2B
SELPLG
SH2B3
OAS2
KLRB1
DSE
SOD2
CD83
LY86
ST8SIA4
NR3C1
CD86
GNB4
CYTIP
STAT1
GNLY
ST3GAL5
KYNU
PLEK
NCF2
CD2
KMO
GBP1
TNFAIP3
SGK1
SPP1
RARRES1
CSF3R
FLVCR2
IFIT3
IFIT2
CD274
DUSP4
SCPEP1
CD80
TMIGD3
CXCR4
GLIPR2
SRGN
HVCN1
ARHGAP9
NCKAP1L
TNFAIP6
G0S2
PREX1
NAGK
TREM1
IRF1
IL1B
IGFLR1
IFI6
ADGRE2
FGL2
RAC2
DOCK4
SIGLEC9
APOE
APOC1
BST2
THEMIS2
LILRB2
EMILIN2
CLEC10A
ALOX5AP
CHI3L1
EPSTI1
GIMAP4
ADAMDEC1
IL2RA
DOCK2
SLC43A3
ETS1
SLC37A2
CTSL
HAVCR2
SDS
CD36
STX11
CPM
NPL
DOCK10
PLXNC1
DRAM1
LCP1
GPNMB
TM6SF1
LIMD2
IL10
IL1RN
ENPP2
CD72
TLR2
SLCO2B1
IL18BP
CASP1
PLCB2
IFI44L
IFI44
STAT4
PARP9
CXCL9
PARVG
GIT2
GPR84
BCL2A1
ITGAX
IGSF6
PIK3R5
SECTM1
VAV1
MYO1F
SIGLEC10
SLC2A5
LMO4
C1orf162
CD53
FCGR2A
S100A8
PTPN7
GZMA
PLA2G7
DOK3
FGD2
DOK2
STOM
ADM
FERMT3
FCGR1A
ADAM8
RASGRP3
CD96
CD8A
UBASH3B
GBP5
LY96
SLC7A7
PIK3AP1
VSIG4
CLIC2
BATF
UBE2L6
NCF1
SLAMF8
FCER1G
C1QC
ITGB2
S100B
CD3G
IL6R
HK3
ZNF385A
SCIMP
LAPTM5
GBP4
NLRP3
SLAMF9
TNFAIP8L2
S100A9
TRAT1
MNDA
ICOS
CCR1
SYTL3
CTSB
ABCA1
CYBB
FOLR2
CLEC4E
ANPEP
MS4A7
GNGT2
CD3D
LAIR1
CD300C
CD300A
RHOH
AXIN2
IL7R
SIGLEC7
CXCL10
RNASE2
PTAFR
RNASE6
CXCL8
CD52
GPR183
ITGAM
CD14
SERPINB9
STAT2
OSCAR
FPR1
CHST11
GPR34
C3AR1
ISG20
CLEC7A
CLEC12A
CTSW
KLHL6
HPSE
C1QB
C1QA
OLR1
CD7
CMKLR1
TBC1D10C
LRRC25
SAMD9L
CD163
ODF3B
MAF
HLA-DQB1
CIITA
HCLS1
CCL13
TIGIT
CSF1R
LCK
GPR132
UPP1
ADAP2
SOCS3
TMEM106A
TNFAIP2
TCN2
STAC3
CD300LF
CD300E
GNG2
BTN3A2
LILRB4
TRABD2A
TNFRSF18
LILRA5
FPR3
TRPV2
RAB42
PLA2G2A
DPYD
HLA-DRB1
SEMA4A
EVL
DAPK1
HLA-DQA1
GM2A
C5AR1
MYO5A
GZMM
MPEG1
FCGR1B
CSF2RA
HLA-DRB5
CD247
CD3E
SFMBT2
FCGR3A
MAFB
HLA-DOA
HLA-DMA
HLA-DRA
CARD16
AIF1
LST1
LILRB3
TRBC1
TRBC2
GPSM3
IFI30
HLA-DPB1
LTB
HLA-DPA1
TNF
MIR155HG
NFAM1
HLA-DQA2
PLEKHO2
HLA-DMB
NAIP
LINC01094
SIGLEC12
CLEC5A
MRC1
MMP12
MILR1
CCL4
CCL18
CCL4L2
CCL3L3
RAB7B
CCL3
TRAC

## Sheet: Table S4
Table S4. Coefficients for prognostic genes
Gene	Coef
DAPK1	0.0561918
NAGK	0.182974
TRAF1	0.142257
